# Supplementary material for: Immunoinformatics Design and In Vivo Immunogenicity Evaluation of a Conserved CTL Multi-Epitope Vaccine Targeting HPV16 E5, E6, and E7 Proteins
Source: Vaccines (Basel). 2024 Apr 9;12(4):392. doi: 10.3390/vaccines12040392 (PMC11053576; doi:10.3390/vaccines12040392)
Supplement: Supplementary file 1 [file vaccines-12-00392-s001.zip]

Archive with 1 entries (1 files):
- vaccines-2879917-supplementary.xlsx
