# Supplementary material for: Immunoinformatics Design and In Vivo Immunogenicity Evaluation of a Conserved CTL Multi-Epitope Vaccine Targeting HPV16 E5, E6, and E7 Proteins
Source: Vaccines (Basel). 2024 Apr 9;12(4):392. doi: 10.3390/vaccines12040392 (PMC11053576; doi:10.3390/vaccines12040392)
Supplement: Supplementary file 1 [file vaccines-12-00392-s001.zip › vaccines-2879917-supplementary.xlsx]

## Sheet: Table S1
Table S1. Protein ID of E5, E6 and E7 proteins of 68 referenced HPV16 isolates
No.	Sub-lineage	Placement	Isolate	GeneBank accession No.	E5 Protein ID	E6 Protein ID	E7 Protein ID
1	A1	European，E	Ref	NC_001526	NP_041330.2	NP_041325.1	NP_041326.1
2	A1	European，E	Qv02234	HQ644259	AFP44324.1	AFP44319.1	AFP44320.1
3	A1	European，E	Qv15521	AY686581	AAV91665.1	AAV91660.1	AAV91661.1
4	A1	European，E	Qv33501	HQ644286	AFP44540.1	AFP44535.1	AFP44536.1
5	A1	European，E	Qv16936E	AY686580	AAV91657.1	AAV91652.1	AAV91653.1
6	A1	European，E	Qv11687	HQ644268	AFP44396.1	AFP44391.1	AFP44392.1
7	A1	European，E	Qv19110	HQ644274	AFP44444.1	AFP44439.1	AFP44440.1
8	A1	European，E	Qv11074	HQ644267	AFP44388.1	AFP44383.1	AFP44384.1
9	A1	European，E	Qv17286	HQ644272	AFP44428.1	AFP44423.1	AFP44424.1
10	A1	European，E	Qv35943	HQ644287	AFP44548.1	AFP44543.1	AFP44544.1
11	A1	European，E	Qv28131	HQ644284	AFP44524.1	AFP44519.1	AFP44520.1
12	A1	European，E	Qv17722	AY686584	AAV91689.1	AAV91684.1	AAV91685.1
13	A1	European，E	Z032	HQ644297	AFP44628.1	AFP44623.1	AFP44624.1
14	A1	European，E	Qv25054	HQ644282	AFP44508.1	AFP44503.1	AFP44504.1
15	A1	European，E	Qv13956	HQ644271	AFP44420.1	AFP44415.1	AFP44416.1
16	A1	European，E	Qv24723	HQ644280	AFP44492.1	AFP44487.1	AFP44488.1
17	A1	European，E	Qv25086	HQ644283	AFP44516.1	AFP44511.1	AFP44512.1
18	A1	European，E	Qv18158E	AY686583	AAV91681.1	AAV91676.1	AAV91677.1
19	A2	European，E	w0122	AF536179	AAQ10717.1	AAQ10712.1	AAQ10713.1
20	A3	European，E	AS411	HQ644236	AFP44140.1	AFP44135.1	AFP44136.1
21	A4	Asian，As	w0724	AF534061	AAQ10408.1	AAQ10403.1	AAQ10404.1
22	A4	Asian，As	AS097	HQ644234	AFP44124.1	AFP44119.1	AFP44120.1
23	A4	Asian，As	AS310	HQ644235	AFP44132.1	AFP44127.1	AFP44128.1
24	A4	Asian，As	INJP0168	HQ644251	AFP44260.1	AFP44255.1	AFP44256.1
25	A4	Asian，As	IN151168	HQ644248	AFP44236.1	AFP44231.1	AFP44232.1
26	A4	Asian，As	Qv2706	HQ644261	AFP44340.1	AFP44335.1	AFP44336.1
27	B1	African-1，Afr-1	w0236	AF536180	AAQ10725.1	AAQ10720.1	AAQ10721.1
28	B1	African-1，Afr-1	BF325	HQ644240	AFP44172.1	AFP44167.1	AFP44168.1
29	B1	African-1，Afr-1	BF215	HQ644238	AFP44156.1	AFP44151.1	AFP44152.1
30	B1	African-1，Afr-1	Z122	HQ644299	AFP44644.1	AFP44639.1	AFP44640.1
31	B1	African-1，Afr-1	Rw918	HQ644293	AFP44596.1	AFP44591.1	AFP44592.1
32	B1	African-1，Afr-1	R872	AF472508	AAO15702.1	AAO15697.1	AAO15698.1
33	B1	African-1，Afr-1	Rw768	HQ644290	AFP44572.1	AFP44567.1	AFP44568.1
34	B1	African-1，Afr-1	Z016	HQ644296	AFP44620.1	AFP44615.1	AFP44616.1
35	B2	African-1，Afr-1	Z109	HQ644298	AFP44636.1	AFP44631.1	AFP44632.1
36	B3	African-1，Afr-1	IARC202412	KU053910	ANA51582.1	ANA51577.1	ANA51578.1
37	B4	African-1，Afr-1	IARC907912	KU053914	ANA51614.1	ANA51609.1	ANA51610.1
38	C1	African-2，Afr-2	R460	AF472509	AAO15710.1	AAO15705.1	AAO15706.1
39	C1	African-2，Afr-2	IN272098	HQ644250	AFP44252.1	AFP44247.1	AFP44248.1
40	C1	African-2，Afr-2	Rw862	HQ644292	AFP44588.1	AFP44583.1	AFP44584.1
41	C1	African-2，Afr-2	BF236	HQ644239	AFP44164.1	AFP44159.1	AFP44160.1
42	C1	African-2，Afr-2	IN221688	HQ644249	AFP44244.1	AFP44239.1	AFP44240.1
43	C1	African-2，Afr-2	BF039	HQ644237	AFP44148.1	AFP44143.1	AFP44144.1
44	C1	African-2，Afr-2	Rw851	HQ644291	AFP44580.1	AFP44575.1	AFP44576.1
45	C2	African-2，Afr-2	Fr240211	HQ644244	AFP44204.1	AFP44199.1	AFP44200.1
46	C3	African-2，Afr-2	IARC207412	KU053921	/	ANA51665.1	ANA51666.1
47	C4	African-2，Afr-2	IARC313712	KU053922	/	ANA51672.1	ANA51673.1
48	D1	North Amerian-1，NA1	Qv00512	HQ644257	AFP44308.1	AFP44303.1	AFP44304.1
49	D2	Asian-American-2，AA2	Qv15321AA	AY686579	AAV91649.1	AAV91644.1	AAV91645.1
50	D2	Asian-American-2，AA2	Qv00124	HQ644254	AFP44284.1	AFP44279.1	AFP44280.1
51	D2	Asian-American-2，AA2	Qv19067	HQ644273	AFP44436.1	AFP44431.1	AFP44432.1
52	D2	Asian-American-2，AA2	Qv24898	HQ644281	AFP44500.1	AFP44495.1	AFP44496.1
53	D2	Asian-American-2，AA2	Qv22478	HQ644277	AFP44468.1	AFP44463.1	AFP44464.1
54	D2	Asian-American-2，AA2	Qv13791	HQ644270	AFP44412.1	AFP44407.1	AFP44408.1
55	D2	Asian-American-2，AA2	Qv15351	AY686582	AAV91673.1	AAV91668.1	AAV91669.1
56	D2	Asian-American-2，AA2	Qv23890	HQ644279	AFP44484.1	AFP44479.1	AFP44480.1
57	D3	Asian-American-1，AA1	Qv00995	AF402678	AAO85413.1	AAO85408.1	AAO85409.1
58	D3	Asian-American-1，AA1	Qv04917	HQ644265	AFP44372.1	AFP44367.1	AFP44368.1
59	D3	Asian-American-1，AA1	Qv00346	HQ644255	AFP44292.1	AFP44287.1	AFP44288.1
60	D3	Asian-American-1，AA1	Qv33364	HQ644285	AFP44532.1	AFP44527.1	AFP44528.1
61	D3	Asian-American-1，AA1	Rw649	HQ644288	AFP44556.1	AFP44551.1	AFP44552.1
62	D3	Asian-American-1，AA1	Rw677	HQ644289	AFP44564.1	AFP44559.1	AFP44560.1
63	D3	Asian-American-1，AA1	IN000078	HQ644247	AFP44228.1	AFP44223.1	AFP44224.1
64	D3	Asian-American-1，AA1	Qv00079	HQ644253	AFP44276.1	AFP44271.1	AFP44272.1
65	D3	Asian-American-1，AA1	Qv13040	HQ644269	AFP44404.1	AFP44399.1	AFP44400.1
66	D3	Asian-American-1，AA1	Qv21730	HQ644276	AFP44460.1	AFP44455.1	AFP44456.1
67	D3	Asian-American-1，AA1	Qv23856	HQ644278	AFP44476.1	AFP44471.1	AFP44472.1
68	D4	Asian-American-1，AA1	IARC900912	KUO53933	ANA51762.1	ANA51757.1	ANA51758.1

## Sheet: Table S2
Table S2. 70 selected HLA alleles ( > 1% ) in worldwide population
HLA locus	Allele	Genotypic Frequency (%)	HLA locus	Allele	Genotypic Frequency (%)	HLA locus	Allele	Genotypic Frequency (%)
A	A*01:01	10.09	B	B*15:02	1.62	B	B*58:01	2.26
	A*02:01	24.39		B*15:25	1.04		B*58:02	1.64
	A*02:06	1.09		B*18:01	4.88	C	C*01:02	6.1
	A*03:01	9.77		B*27:02	1.04		C*02:02	5.52
	A*11:01	8.99		B*27:05	3.17		C*02:09	1.23
	A*23:01	3.06		B*35:01	5.63		C*03:02	1.7
	A*24:02	12.59		B*35:03	2.22		C*03:03	4.68
	A*25:01	1.88		B*37:01	1.13		C*03:04	7.45
	A*26:01	3.28		B*38:01	2.13		C*04:01	11.93
	A*29:02	2.18		B*39:01	1.81		C*05:01	4.52
	A*30:01	2.18		B*40:01	5.22		C*06:02	9.13
	A*30:02	1.36		B*40:02	2.28		C*07:01	11.57
	A*31:01	3.02		B*44:02	5.08		C*07:02	12.85
	A*32:01	2.59		B*44:03	4.17		C*07:04	1.88
	A*33:03	2.69		B*46:01	2.02		C*08:01	2.65
	A*68:01	3.29		B*48:01	1.12		C*08:02	2.42
	A*68:02	1.4		B*49:01	1.56		C*12:02	2
	A*74:01	1.22		B*50:01	1.11		C*12:03	5.98
B	B*07:02	8.65		B*51:01	4.96		C*14:02	1.73
	B*08:01	7.1		B*52:01	1.94		C*15:02	2.52
	B*13:01	1.57		B*53:01	1.67		C*16:01	2.71
	B*13:02	3.26		B*55:01	1.13		C*17:01	1.88
	B*14:02	1.9		B*56:01	1.33
	B*15:01	5.65		B*57:01	2.58

## Sheet: Table S3
Table S3. Selected epitopes of HPV16 E5 predicted against the HLA class I loci.
No.	Sequences	Start	End	Length	HLA Allele	Score*	Percentile Rank
1	NLDTASTTL	3	11	9	HLA-C*08:02	0.973909	0.01
2	NLDTASTTL	3	11	9	HLA-C*05:01	0.959857	0.03
3	STYTSLIIL	37	45	9	HLA-C*15:02	0.766404	0.03
4	IPLFLIHTHA	69	78	10	HLA-B*56:01	0.764287	0.07
5	LSVSTYTSL	34	42	9	HLA-C*03:03	0.74403	0.04
6	LSVSTYTSL	34	42	9	HLA-C*03:04	0.74403	0.04
7	FLIHTHARF	72	80	9	HLA-B*15:25	0.735446	0.13
8	NLDTASTTL	3	11	9	HLA-C*04:01	0.723007	0.03
9	RPLLLSVSTY	30	39	10	HLA-B*15:25	0.721391	0.15
10	TAASAFRCF	52	60	9	HLA-C*03:02	0.717764	0.07
11	YTSLIILVL	39	47	9	HLA-C*17:01	0.70396	0.07
12	TSLIILVLLLW	40	50	11	HLA-B*57:01	0.703648	0.3
13	FLIHTHARF	72	80	9	HLA-B*15:02	0.697738	0.11
14	TAASAFRCF	52	60	9	HLA-C*16:01	0.685283	0.05
15	LLLSVSTY	32	39	8	HLA-B*15:25	0.675356	0.2
16	LIILVLLLW	42	50	9	HLA-B*57:01	0.671019	0.33
17	RPLLLSVST	30	38	9	HLA-B*56:01	0.650633	0.12
18	FLIHTHARF	72	80	9	HLA-B*15:01	0.618867	0.2
19	STYTSLIIL	37	45	9	HLA-C*17:01	0.614348	0.1
20	YTSLIILVL	39	47	9	HLA-C*15:02	0.611604	0.08
21	SAFRCFIVY	55	63	9	HLA-B*15:25	0.610872	0.27
22	VYIPLFLI	67	74	8	HLA-A*23:01	0.610763	0.11
23	RPLLLSVST	30	38	9	HLA-B*55:01	0.609369	0.11
24	VYIPLFLI	67	74	8	HLA-A*24:02	0.606973	0.14
25	DTASTTLLA	5	13	9	HLA-A*68:02	0.606538	0.12
26	SAFRCFIVY	55	63	9	HLA-C*03:02	0.603331	0.14
27	FLIHTHARF	72	80	9	HLA-B*46:01	0.59657	0.09
28	SAFRCFIVY	55	63	9	HLA-B*46:01	0.592695	0.09
29	TNLDTASTTL	2	11	10	HLA-C*08:02	0.589543	0.15
30	LFLIHTHAR	71	79	9	HLA-A*33:03	0.58268	0.2
31	WITAASAFR	50	58	9	HLA-A*68:01	0.561362	0.54
32	IRPLLLSVSTY	29	39	11	HLA-B*27:02	0.558398	0.28
33	IHTHARFLI	74	82	9	HLA-B*38:01	0.556148	0.13
34	SAFRCFIVY	55	63	9	HLA-B*35:01	0.555289	0.2
35	NLDTASTTL	3	11	9	HLA-A*02:01	0.554399	0.23
36	LLLSVSTY	32	39	8	HLA-B*15:02	0.553676	0.19
37	ITAASAFRCF	51	60	10	HLA-B*57:01	0.550425	0.47
38	IPLFLIHTH	69	77	9	HLA-B*35:01	0.53413	0.22
39	TNLDTASTTL	2	11	10	HLA-C*05:01	0.533688	0.2
40	IPLFLIHTHA	69	78	10	HLA-B*55:01	0.533278	0.14
41	TYTSLIILV	38	46	9	HLA-A*24:02	0.532777	0.18
42	LSVSTYTSL	34	42	9	HLA-C*03:02	0.521209	0.18
43	LFLIHTHAR	71	79	9	HLA-A*31:01	0.516023	0.34
44	RPLLLSVSTY	30	39	10	HLA-B*15:01	0.514585	0.28
45	SAFRCFIVY	55	63	9	HLA-B*15:02	0.513761	0.23
46	NLDTASTTL	3	11	9	HLA-C*17:01	0.509796	0.16
47	YTSLIILVL	39	47	9	HLA-C*03:03	0.509694	0.1
48	YTSLIILVL	39	47	9	HLA-C*03:04	0.509694	0.1
49	LWITAASAF	49	57	9	HLA-C*14:02	0.49319	0.19
50	ASTTLLACF	7	15	9	HLA-B*57:01	0.492206	0.54
51	TAASAFRCF	52	60	9	HLA-B*46:01	0.489885	0.13
52	NLDTASTTL	3	11	9	HLA-B*39:01	0.486492	0.17
53	FLIHTHARF	72	80	9	HLA-C*03:02	0.484933	0.21
54	TAASAFRCF	52	60	9	HLA-B*35:01	0.484425	0.24
55	NLDTASTTLL	3	12	10	HLA-C*08:02	0.482746	0.2
56	MTNLDTASTTL	1	11	11	HLA-C*08:02	0.480727	0.2
57	LIILVLLLW	42	50	9	HLA-B*58:01	0.4733	0.34
58	FIVYIIFVY	60	68	9	HLA-A*29:02	0.470915	0.22
59	RPLLLSVSTY	30	39	10	HLA-B*35:01	0.463927	0.25
60	LSVSTYTSL	34	42	9	HLA-C*17:01	0.463475	0.2
61	NLDTASTTL	3	11	9	HLA-C*08:01	0.461577	0.07
62	MTNLDTASTTL	1	11	11	HLA-C*05:01	0.455535	0.25
63	FVYIPLFL	66	73	8	HLA-C*17:01	0.450137	0.21
64	SAFRCFIVY	55	63	9	HLA-A*29:02	0.448926	0.23
65	PLLLSVSTY	31	39	9	HLA-B*15:25	0.447753	0.52
66	PLLLSVSTY	31	39	9	HLA-B*15:02	0.447138	0.32
67	TYTSLIILV	38	46	9	HLA-A*23:01	0.442243	0.2
68	VYIIFVYIPLF	62	72	11	HLA-A*23:01	0.441555	0.2
69	LDTASTTL	4	11	8	HLA-C*08:02	0.440094	0.22
70	STYTSLIILV	37	46	10	HLA-A*68:02	0.439913	0.24
71	YTSLIILVL	39	47	9	HLA-C*03:02	0.439642	0.25
72	TAASAFRCF	52	60	9	HLA-C*12:02	0.431924	0.11
73	NLDTASTTLL	3	12	10	HLA-C*05:01	0.420059	0.27
74	TAASAFRCF	52	60	9	HLA-C*02:02	0.417896	0.13
75	TAASAFRCF	52	60	9	HLA-C*02:09	0.417896	0.13
76	LSVSTYTSL	34	42	9	HLA-C*15:02	0.417105	0.18
77	LIRPLLLSV	28	36	9	HLA-A*02:06	0.409571	0.36
78	LLWITAASAF	48	57	10	HLA-B*15:25	0.407041	0.59
79	IFVYIPLFL	65	73	9	HLA-A*23:01	0.401191	0.22
80	RPLLLSVSTY	30	39	10	HLA-B*15:02	0.40039	0.37
*: The cut-off value for scores is set at ≥ 0.4.

## Sheet: Table S4
Table S4. Selected epitopes of HPV16 E6 predicted against the HLA class I loci.
No.	Sequences	Start	End	Length	HLA Allele	Score*	Percentile Rank
1	RPRKLPQL	8	15	8	HLA-B*07:02	0.970507	0.02
2	TTLEQQYNK	86	94	9	HLA-A*11:01	0.948319	0.01
3	YRDGNPYAV	54	62	9	HLA-B*39:01	0.943079	0.01
4	KFYSKISEY	68	76	9	HLA-C*14:02	0.932065	0.01
5	KFYSKISEY	68	76	9	HLA-A*29:02	0.927663	0.02
6	KFYSKISEY	68	76	9	HLA-A*30:02	0.925527	0.01
7	SLYGTTLEQQY	82	92	11	HLA-B*15:25	0.914919	0.03
8	IVYRDGNPY	52	60	9	HLA-B*15:25	0.908869	0.03
9	KFYSKISEYR	68	77	10	HLA-A*31:01	0.896755	0.03
10	FYSKISEY	69	76	8	HLA-C*14:02	0.894527	0.02
11	TTLEQQYNK	86	94	9	HLA-A*68:01	0.874862	0.12
12	SEYRHYCY	74	81	8	HLA-B*18:01	0.8733	0.03
13	SLYGTTLEQQY	82	92	11	HLA-B*15:01	0.848649	0.04
14	QQLLRREVY	35	43	9	HLA-B*15:25	0.841144	0.07
15	IVYRDGNPY	52	60	9	HLA-B*15:02	0.837107	0.04
16	SLYGTTLEQQY	82	92	11	HLA-A*29:02	0.834267	0.05
17	AFRDLCIVYR	46	55	10	HLA-A*31:01	0.814031	0.06
18	QQLLRREVY	35	43	9	HLA-B*15:01	0.806151	0.06
19	IVYRDGNPY	52	60	9	HLA-B*15:01	0.797998	0.07
20	QRFHNIRGRW	123	132	10	HLA-B*27:02	0.793775	0.13
21	RREVYDFAF	39	47	9	HLA-B*27:02	0.79115	0.13
22	ISEYRHYCY	73	81	9	HLA-A*01:01	0.789994	0.07
23	KLPQLCTEL	11	19	9	HLA-C*01:02	0.782174	0.02
24	RPRKLPQLC	8	16	9	HLA-B*07:02	0.778632	0.09
25	SLYGTTLEQQY	82	92	11	HLA-B*15:02	0.778333	0.06
26	GTTLEQQYNK	85	94	10	HLA-A*11:01	0.774868	0.09
27	RPRKLPQLC	8	16	9	HLA-B*55:01	0.768206	0.05
28	DPQERPRKL	4	12	9	HLA-B*08:01	0.763773	0.05
29	QRFHNIRGR	123	131	9	HLA-B*27:05	0.757022	0.11
30	FYSKISEYR	69	77	9	HLA-A*33:03	0.756792	0.06
31	EVYDFAFR	41	48	8	HLA-A*68:01	0.731787	0.28
32	CYSLYGTTL	80	88	9	HLA-C*14:02	0.724221	0.08
33	SLYGTTLEQQY	82	92	11	HLA-A*30:02	0.723999	0.04
34	KFYSKISEY	68	76	9	HLA-B*15:25	0.720563	0.15
35	SLYGTTLEQQY	82	92	11	HLA-A*03:01	0.715688	0.15
36	YRDGNPYAV	54	62	9	HLA-B*38:01	0.708229	0.07
37	VYDFAFRDL	42	50	9	HLA-C*04:01	0.706013	0.03
38	KQQLLRREV	34	42	9	HLA-B*13:02	0.703472	0.05
39	LEQQYNKPL	88	96	9	HLA-B*40:02	0.699902	0.18
40	IVYRDGNPY	52	60	9	HLA-B*46:01	0.668028	0.06
41	MFQDPQERPR	1	10	10	HLA-A*33:03	0.66466	0.13
42	LEQQYNKPL	88	96	9	HLA-B*40:01	0.657931	0.18
43	ERPRKLPQL	7	15	9	HLA-B*14:02	0.650978	0.02
44	QRHLDKKQRF	116	125	10	HLA-B*27:02	0.649347	0.21
45	AFRDLCIVY	46	54	9	HLA-A*29:02	0.643746	0.13
46	FAFRDLCIVY	45	54	10	HLA-B*46:01	0.643624	0.07
47	IVYRDGNPY	52	60	9	HLA-C*03:02	0.641604	0.11
48	YRHYCYSLY	76	84	9	HLA-B*27:02	0.639546	0.22
49	EVYDFAFRDL	41	50	10	HLA-A*68:02	0.639435	0.11
50	IVYRDGNPY	52	60	9	HLA-A*29:02	0.63688	0.13
51	NIRGRWTGR	127	135	9	HLA-A*33:03	0.633617	0.16
52	YSLYGTTL	81	88	8	HLA-C*03:03	0.632134	0.07
53	YSLYGTTL	81	88	8	HLA-C*03:04	0.632134	0.07
54	VYDFAFRDL	42	50	9	HLA-C*14:02	0.614829	0.13
55	RHLDKKQRF	117	125	9	HLA-B*38:01	0.604074	0.1
56	RPRKLPQL	8	15	8	HLA-B*08:01	0.602217	0.09
57	SRTRRETQL	143	151	9	HLA-B*14:02	0.599507	0.02
58	IVYRDGNPY	52	60	9	HLA-A*30:02	0.596853	0.11
59	AFRDLCIVYR	46	55	10	HLA-A*33:03	0.594372	0.2
60	YRDGNPYAV	54	62	9	HLA-C*07:04	0.593636	0.01
61	SEYRHYCYSL	74	83	10	HLA-B*40:02	0.593211	0.27
62	VYRDGNPY	53	60	8	HLA-C*14:02	0.584823	0.14
63	QRHLDKKQRF	116	125	10	HLA-B*27:05	0.576502	0.25
64	DKKQRFHNI	120	128	9	HLA-B*08:01	0.56548	0.11
65	TTLEQQYNK	86	94	9	HLA-A*03:01	0.562422	0.27
66	LKFYSKISEY	67	76	10	HLA-A*29:02	0.558627	0.17
67	KFYSKISEY	68	76	9	HLA-C*07:02	0.558367	0.03
68	FYSKISEYR	69	77	9	HLA-A*31:01	0.556362	0.28
69	RREVYDFAF	39	47	9	HLA-B*27:05	0.554279	0.27
70	SRTRRETQL	143	151	9	HLA-B*27:05	0.543487	0.29
71	QQLLRREVY	35	43	9	HLA-B*15:02	0.541197	0.2
72	YRDGNPYAV	54	62	9	HLA-C*06:02	0.536372	0.04
73	KFYSKISEY	68	76	9	HLA-B*15:02	0.534027	0.21
74	KFYSKISEY	68	76	9	HLA-B*15:01	0.525477	0.27
75	CPEEKQRHL	111	119	9	HLA-B*07:02	0.521038	0.22
76	EVYDFAFR	41	48	8	HLA-A*33:03	0.520952	0.28
77	RPRKLPQLC	8	16	9	HLA-B*56:01	0.519604	0.2
78	KQRFHNIRGR	122	131	10	HLA-A*31:01	0.513452	0.34
79	KQQLLRREVY	34	43	10	HLA-B*15:01	0.512904	0.28
80	DPQERPRKL	4	12	9	HLA-B*51:01	0.504167	0.19
81	VYCKQQLLR	31	39	9	HLA-A*31:01	0.503063	0.36
82	AFRDLCIVY	46	54	9	HLA-A*30:02	0.502756	0.17
83	FAFRDLCIVY	45	54	10	HLA-B*35:01	0.497256	0.23
84	KFYSKISEYR	68	77	10	HLA-A*33:03	0.495649	0.31
85	FYSKISEY	69	76	8	HLA-A*29:02	0.494361	0.21
86	YRDGNPYAV	54	62	9	HLA-C*07:02	0.492172	0.04
87	KQQLLRREVY	34	43	10	HLA-B*15:25	0.490847	0.45
88	SRTRRETQL	143	151	9	HLA-C*06:02	0.486381	0.05
89	KQRFHNIRGR	122	131	10	HLA-B*27:05	0.483067	0.36
90	IVYRDGNPY	52	60	9	HLA-B*35:01	0.476673	0.24
91	FAFRDLCIVY	45	54	10	HLA-C*03:02	0.464476	0.22
92	KISEYRHYCY	72	81	10	HLA-A*30:02	0.463563	0.2
93	QDPQERPRKL	3	12	10	HLA-B*07:02	0.460631	0.28
94	FAFRDLCIVYR	45	55	11	HLA-A*68:01	0.460515	0.71
95	YGTTLEQQY	84	92	9	HLA-A*29:02	0.460483	0.23
96	FYSKISEYRHY	69	79	11	HLA-A*29:02	0.459099	0.23
97	KFYSKISEY	68	76	9	HLA-A*30:01	0.455787	0.18
98	YRDGNPYAV	54	62	9	HLA-B*27:05	0.4549	0.4
99	TIHDIILEC	22	30	9	HLA-A*02:06	0.45206	0.31
100	YGTTLEQQY	84	92	9	HLA-B*35:01	0.451733	0.27
101	LQTTIHDII	19	27	9	HLA-B*13:02	0.449083	0.26
102	YSLYGTTL	81	88	8	HLA-C*16:01	0.448267	0.18
103	YGTTLEQQY	84	92	9	HLA-C*03:02	0.446392	0.24
104	SEYRHYCY	74	81	8	HLA-B*44:03	0.444259	0.3
105	YCYSLYGTTL	79	88	10	HLA-C*14:02	0.443704	0.22
106	ERPRKLPQL	7	15	9	HLA-C*06:02	0.443274	0.07
107	CYSLYGTTL	80	88	9	HLA-A*24:02	0.439872	0.23
108	FQDPQERPRKL	2	12	11	HLA-C*05:01	0.439337	0.26
109	QQYNKPLCDLL	90	100	11	HLA-B*13:01	0.438712	0.18
110	TIHDIILECVY	22	32	11	HLA-A*29:02	0.438355	0.24
111	HNIRGRWTGR	126	135	10	HLA-A*33:03	0.424443	0.41
112	AFRDLCIVY	46	54	9	HLA-C*14:02	0.423873	0.23
113	QQYNKPLCDLL	90	100	11	HLA-B*13:02	0.419442	0.29
114	MFQDPQERPR	1	10	10	HLA-A*31:01	0.417426	0.5
115	YRHYCYSLY	76	84	9	HLA-B*27:05	0.411566	0.46
116	DKKQRFHNI	120	128	9	HLA-B*14:02	0.411287	0.07
117	AFRDLCIVY	46	54	9	HLA-B*15:25	0.408066	0.59
118	YSKISEYRHY	70	79	10	HLA-B*57:01	0.403584	0.69
119	SEYRHYCYSL	74	83	10	HLA-B*40:01	0.400566	0.37
120	FQDPQERPRKL	2	12	11	HLA-C*08:02	0.400394	0.24
121	TIHDIILECV	22	31	10	HLA-A*68:02	0.400389	0.27
*: The cut-off value for scores is set at ≥ 0.4.

## Sheet: Table S5
Table S5. Selected epitopes of HPV16 E7 predicted against the HLA class I loci.
No.	Sequences	Start	End	Length	HLA Allele	Score*	Percentile Rank
1	GQAEPDRAHY	43	52	10	HLA-B*15:01	0.9646	0.01
2	GQAEPDRAHY	43	52	10	HLA-B*15:25	0.934875	0.02
3	RAHYNIVTF	49	57	9	HLA-C*03:02	0.880631	0.03
4	HGDTPTLHEY	2	11	10	HLA-A*01:01	0.853261	0.05
5	RAHYNIVTF	49	57	9	HLA-B*46:01	0.843483	0.02
6	TPTLHEYML	5	13	9	HLA-B*35:03	0.839153	0.04
7	THVDIRTL	72	79	8	HLA-B*39:01	0.83375	0.04
8	RAHYNIVTF	49	57	9	HLA-B*57:01	0.829208	0.18
9	RAHYNIVTF	49	57	9	HLA-B*15:25	0.826337	0.08
10	RAHYNIVTF	49	57	9	HLA-C*16:01	0.823543	0.02
11	MHGDTPTL	1	8	8	HLA-B*39:01	0.79807	0.04
12	RAHYNIVTF	49	57	9	HLA-C*02:02	0.794415	0.02
13	RAHYNIVTF	49	57	9	HLA-C*02:09	0.794415	0.02
14	MHGDTPTL	1	8	8	HLA-B*38:01	0.79358	0.04
15	RAHYNIVTF	49	57	9	HLA-B*58:01	0.765275	0.14
16	QAEPDRAHY	44	52	9	HLA-A*01:01	0.738755	0.09
17	HEYMLDLQP	9	17	9	HLA-B*50:01	0.717729	0.06
18	RAHYNIVTF	49	57	9	HLA-C*12:02	0.715495	0.03
19	THVDIRTL	72	79	8	HLA-B*38:01	0.71457	0.07
20	LEDLLMGTL	79	87	9	HLA-B*40:01	0.712717	0.15
21	RAHYNIVTF	49	57	9	HLA-B*15:01	0.699828	0.13
22	LQPETTDLY	15	23	9	HLA-B*15:01	0.686809	0.14
23	RAHYNIVTF	49	57	9	HLA-A*32:01	0.686351	0.04
24	YMLDLQPET	11	19	9	HLA-A*02:01	0.683365	0.14
25	QAEPDRAHY	44	52	9	HLA-B*35:01	0.66725	0.13
26	AHYNIVTF	50	57	8	HLA-B*38:01	0.661681	0.09
27	RAHYNIVTF	49	57	9	HLA-C*03:03	0.64062	0.06
28	RAHYNIVTF	49	57	9	HLA-C*03:04	0.64062	0.06
29	RAHYNIVTF	49	57	9	HLA-C*12:03	0.630473	0.03
30	YMLDLQPET	11	19	9	HLA-A*02:06	0.608163	0.16
31	THVDIRTLEDL	72	82	11	HLA-B*38:01	0.59152	0.11
32	RTLEDLLMGTL	77	87	11	HLA-B*57:01	0.589989	0.41
33	TLHEYMLDL	7	15	9	HLA-A*02:01	0.587294	0.21
34	LQPETTDLY	15	23	9	HLA-B*15:25	0.585448	0.31
35	QAEPDRAHY	44	52	9	HLA-B*15:02	0.562182	0.19
36	GQAEPDRAHY	43	52	10	HLA-A*30:02	0.559842	0.13
37	STHVDIRTL	71	79	9	HLA-C*16:01	0.535896	0.13
38	GQAEPDRAH	43	51	9	HLA-B*15:01	0.522491	0.27
39	STHVDIRTL	71	79	9	HLA-C*15:02	0.521133	0.13
40	DLQPETTDLY	14	23	10	HLA-B*15:02	0.514147	0.23
41	GQAEPDRAHY	43	52	10	HLA-B*15:02	0.497228	0.24
42	GQAEPDRAH	43	51	9	HLA-B*15:25	0.48996	0.45
43	HEYMLDLQP	9	17	9	HLA-B*49:01	0.478752	0.22
44	RAHYNIVTF	49	57	9	HLA-B*13:01	0.47389	0.13
45	DLQPETTDLY	14	23	10	HLA-A*01:01	0.47177	0.21
46	RAHYNIVTF	49	57	9	HLA-B*35:01	0.470857	0.24
47	LQPETTDLY	15	23	9	HLA-B*15:02	0.462863	0.29
48	THVDIRTLEDL	72	82	11	HLA-B*39:01	0.461771	0.17
49	EPDRAHYNI	46	54	9	HLA-B*51:01	0.458073	0.23
50	RLCVQSTHV	66	74	9	HLA-B*13:02	0.44893	0.26
51	AEPDRAHY	45	52	8	HLA-B*44:03	0.442599	0.3
52	QAEPDRAHY	44	52	9	HLA-C*03:02	0.439258	0.25
53	TPTLHEYML	5	13	9	HLA-B*07:02	0.435766	0.31
54	HGDTPTLHEY	2	11	10	HLA-A*30:02	0.43551	0.23
55	RAHYNIVTF	49	57	9	HLA-C*17:01	0.426724	0.23
56	RTLEDLLMGTL	77	87	11	HLA-B*58:01	0.421023	0.39
57	IVCPICSQK	89	97	9	HLA-A*03:01	0.420695	0.45
58	LEDLLMGTL	79	87	9	HLA-B*40:02	0.417716	0.44
59	RAHYNIVTF	49	57	9	HLA-C*15:02	0.413577	0.19
60	RAHYNIVTF	49	57	9	HLA-B*15:02	0.412645	0.36
61	THVDIRTL	72	79	8	HLA-B*14:02	0.409501	0.07
*: The cut-off value for scores is set at ≥ 0.4.

## Sheet: TableS6
Table S6. Conserved CTL epitopes of E5 protein with ≥95% conservation amongst 68 reference variant strains.
Epitope No.	Epitope sequence	Epitope length	Percent of protein sequence matches at identity ≥ 100%	Minimum identity	Maximum identity
1	FLIHTHARF	9	96.97% (64/66)	0.8889	1
2	LWITAASAF	9	100.00% (66/66)	1	1
3	RPLLLSVSTY	10	100.00% (66/66)	1	1
4	WITAASAFR	9	100.00% (66/66)	1	1
5	ITAASAFRCF	10	98.48% (65/66)	0.9	1
6	LFLIHTHARF	10	96.97% (64/66)	0.9	1
7	LLLSVSTY	8	100.00% (66/66)	1	1
8	LWITAASAFR	10	100.00% (66/66)	1	1
9	FLLCFCVLL	9	98.48% (65/66)	0.8889	1
10	TAASAFRCF	9	98.48% (65/66)	0.8889	1
11	FLIHTHARFL	10	95.45% (63/66)	0.9	1
12	LLIRPLLLSV	10	100.00% (66/66)	1	1
13	IRPLLLSVSTY	11	100.00% (66/66)	1	1
14	LLACFLLCF	9	100.00% (66/66)	1	1
15	LFLIHTHAR	9	100.00% (66/66)	1	1
16	VYIPLFLI	8	98.48% (65/66)	0.875	1

## Sheet: Table S7
Table S7. Conserved CTL epitopes of E6 protein with ≥95% conservation amongst 68 reference variant strains.
Epitope No.	Epitope sequence	Epitope length	Percent of protein sequence matches at identity ≥ 100%	Minimum identity	Maximum identity
1	TTLEQQYNK	9	100.00% (68/68)	1	1
2	YRDGNPYAV	9	97.06% (66/68)	0.8889	1
3	KFYSKISEY	9	100.00% (68/68)	1	1
4	IVYRDGNPY	9	98.53% (67/68)	0.8889	1
5	KFYSKISEYR	10	100.00% (68/68)	1	1
6	FYSKISEY	8	100.00% (68/68)	1	1
7	QQLLRREVY	9	100.00% (68/68)	1	1
8	AFRDLCIVYR	10	100.00% (68/68)	1	1
9	QRFHNIRGRW	10	100.00% (68/68)	1	1
10	RREVYDFAF	9	98.53% (67/68)	0.8889	1
11	GTTLEQQYNK	10	100.00% (68/68)	1	1
12	QRFHNIRGR	9	100.00% (68/68)	1	1
13	FYSKISEYR	9	100.00% (68/68)	1	1
14	EVYDFAFR	8	98.53% (67/68)	0.875	1
15	VYDFAFRDL	9	98.53% (67/68)	0.8889	1
16	KQQLLRREV	9	100.00% (68/68)	1	1
17	LEQQYNKPL	9	100.00% (68/68)	1	1
18	QRHLDKKQRF	10	100.00% (68/68)	1	1
19	AFRDLCIVY	9	100.00% (68/68)	1	1
20	FAFRDLCIVY	10	100.00% (68/68)	1	1
21	EVYDFAFRDL	10	98.53% (67/68)	0.9	1
22	NIRGRWTGR	9	100.00% (68/68)	1	1
23	RHLDKKQRF	9	100.00% (68/68)	1	1
24	SRTRRETQL	9	100.00% (68/68)	1	1
25	VYRDGNPY	8	98.53% (67/68)	0.875	1
26	DKKQRFHNI	9	100.00% (68/68)	1	1
27	LKFYSKISEY	10	100.00% (68/68)	1	1
28	CPEEKQRHL	9	100.00% (68/68)	1	1
29	KQRFHNIRGR	10	100.00% (68/68)	1	1
30	KQQLLRREVY	10	100.00% (68/68)	1	1
31	VYCKQQLLR	9	100.00% (68/68)	1	1
32	FAFRDLCIVYR	11	100.00% (68/68)	1	1
33	YGTTLEQQY	9	100.00% (68/68)	1	1
34	QQYNKPLCDLL	11	100.00% (68/68)	1	1
35	HNIRGRWTGR	10	100.00% (68/68)	1	1

## Sheet: Table S8
Table S8. Conserved CTL epitopes of E7 protein with ≥95% conservation amongst 68 reference variant strains.
Epitope No.	Epitope sequence	Epitope length	Percent of protein sequence matches at identity ≥ 100%	Minimum identity	Maximum identity
1	GQAEPDRAHY	10	100.00% (68/68)	1	1
2	RAHYNIVTF	9	100.00% (68/68)	1	1
3	HGDTPTLHEY	10	100.00% (68/68)	1	1
4	TPTLHEYML	9	100.00% (68/68)	1	1
5	THVDIRTL	8	100.00% (68/68)	1	1
6	MHGDTPTL	8	100.00% (68/68)	1	1
7	QAEPDRAHY	9	100.00% (68/68)	1	1
8	HEYMLDLQP	9	100.00% (68/68)	1	1
9	LEDLLMGTL	9	100.00% (68/68)	1	1
10	LQPETTDLY	9	100.00% (68/68)	1	1
11	YMLDLQPET	9	100.00% (68/68)	1	1
12	AHYNIVTF	8	100.00% (68/68)	1	1
13	THVDIRTLEDL	11	100.00% (68/68)	1	1
14	RTLEDLLMGTL	11	100.00% (68/68)	1	1
15	TLHEYMLDL	9	100.00% (68/68)	1	1
16	STHVDIRTL	9	100.00% (68/68)	1	1
17	GQAEPDRAH	9	100.00% (68/68)	1	1
18	DLQPETTDLY	10	100.00% (68/68)	1	1
19	EPDRAHYNI	9	100.00% (68/68)	1	1
20	RLCVQSTHV	9	100.00% (68/68)	1	1
21	AEPDRAHY	8	100.00% (68/68)	1	1
22	IVCPICSQK	9	100.00% (68/68)	1	1

## Sheet: Table S9
Table S9. Selected H-2b restricted CTL epitope of HPV16 E5, E6 and E7 protein.
No.	Sequences	Start	End	Length	Allele	Score	Percentile Rank
E5
1.1	IIFVYIPL	64	71	8	H-2-Db	0.843767	0.02
1.2	SVSTYTSL	35	42	8	H-2-Db	0.791045	0.02
1.3	IIFVYIPLF	64	72	9	H-2-Db	0.653378	0.06
1.4	LSVSTYTSL	34	42	9	H-2-Db	0.519499	0.11
1.5	STYTSLIIL	37	45	9	H-2-Db	0.494707	0.13
1.6	IVYIIFVYI	61	69	9	H-2-Db	0.42938	0.17
1.7	FVYIPLFL	66	73	8	H-2-Db	0.425849	0.17
1.8	VYIIFVYI	62	69	8	H-2-Kb	0.243094	0.37
1.9	STYTSLIIL	37	45	9	H-2-Kb	0.24124	0.26
1.1	TSLIILVL	40	47	8	H-2-Kb	0.216973	0.44
1.11	SLIILVLL	41	48	8	H-2-Kb	0.202012	0.48
1.12	STYTSLII	37	44	8	H-2-Kb	0.185957	0.55
1.13	TSLIILVLL	40	48	9	H-2-Kb	0.181857	0.37
1.14	VYIPLFLI	67	74	8	H-2-Kb	0.181809	0.56
1.15	SAFRCFIV	55	62	8	H-2-Kb	0.176589	0.59
1.16	LSVSTYTSL	34	42	9	H-2-Kb	0.17159	0.4
1.17	LIHTHARF	73	80	8	H-2-Kb	0.16561	0.63
1.18	TSLIILVLL	40	48	9	H-2-Kb	0.152844	0.7
1.19	SVSTYTSLI	35	43	9	H-2-Kb	0.151381	0.71
1.2	IFVYIPLF	65	72	8	H-2-Kb	0.135728	0.82
1.21	YIIFVYIPL	63	71	9	H-2-Kb	0.134382	0.83
1.22	LIHTHARFL	73	81	9	H-2-Kb	0.119777	0.94
1.23	SAFRCFIVYI	55	64	10	H-2-Kb	0.117162	0.63
1.24	VCLLIRPL	25	32	8	H-2-Kb	0.115907	0.97
1.25	IIFVYIPLFL	64	73	10	H-2-Kb	0.108702	1.1
1.26	IFVYIPLFL	65	73	9	H-2-Kb	0.095673	1.2
1.27	SAFRCFIVYI	55	64	10	H-2-Kb	0.090968	1.3
1.28	FLIHTHARF	72	80	9	H-2-Kb	0.089215	1.3
1.29	LIRPLLLSV	28	36	9	H-2-Kb	0.084019	1.4
1.3	IRPLLLSV	29	36	8	H-2-Kb	0.077391	1.5
1.31	LLIRPLLL	27	34	8	H-2-Kb	0.077088	1.5
1.32	SAFRCFIVY	55	63	9	H-2-Kb	0.07702	1.5
1.33	VCLLIRPLL	25	33	9	H-2-Kb	0.075176	1.6
1.34	VSTYTSLI	36	43	8	H-2-Kb	0.075175	1.6
1.35	SLIILVLLL	41	49	9	H-2-Kb	0.068814	1.7
1.36	YIPLFLIHT	68	76	9	H-2-Kb	0.064656	1.8
1.37	FVYIPLFLI	66	74	9	H-2-Kb	0.061229	1.8
1.38	YTSLIILVL	39	47	9	H-2-Kb	0.054826	1.4
1.39	VSTYTSLIIL	36	45	10	H-2-Kb	0.054074	2
1.4	SLIILVLLL	41	49	9	H-2-Kb	0.053867	1.4
1.41	AASAFRCFI	53	61	9	H-2-Kb	0.053755	1.4
1.42	LIILVLLL	42	49	8	H-2-Kb	0.05182	2.1
1.43	IHTHARFL	74	81	8	H-2-Kb	0.051794	2.1
1.44	TYTSLIIL	38	45	8	H-2-Kb	0.050844	2.1
1.45	TAASAFRCF	52	60	9	H-2-Kb	0.050357	2.1
E6
2.1	RPRKLPQL	8	15	8	H-2-Kb	0.052667	2.1
2.2	LQTTIHDII	19	27	9	H-2-Db	0.057423	1.3
2.3	ERPRKLPQL	7	15	9	H-2-Kb	0.058293	1.9
2.4	YRDGNPYAV	54	62	9	H-2-Db	0.062301	1.2
2.5	RTRRETQL	144	151	8	H-2-Kb	0.062379	1.8
2.6	SEYRHYCYSL	74	83	10	H-2-Kb	0.067528	1.7
2.7	KLPQLCTEL	11	19	9	H-2-Kb	0.071574	1.6
2.8	YSLYGTTL	81	88	8	H-2-Db	0.073404	1.1
2.9	KFYSKISEY	68	76	9	H-2-Kb	0.077491	1.5
2.1	KKQRFHNI	121	128	8	H-2-Kb	0.081318	1.4
2.11	VYCKQQLL	31	38	8	H-2-Kb	0.082889	1.4
2.12	RHLDKKQRF	117	125	9	H-2-Kb	0.083432	1.4
2.13	YCYSLYGTTL	79	88	10	H-2-Kb	0.086989	1.3
2.14	VYDFAFRDL	42	50	9	H-2-Kb	0.087341	1.3
2.15	KLPQLCTEL	11	19	9	H-2-Db	0.096582	0.79
2.16	YDFAFRDL	43	50	8	H-2-Kb	0.109778	1.1
2.17	CVYCKQQLL	30	38	9	H-2-Kb	0.156639	0.67
2.18	EVYDFAFRDL	41	50	10	H-2-Kb	0.161601	0.65
2.19	CVYCKQQL	30	37	8	H-2-Kb	0.169777	0.61
2.2	FAFRDLCIV	45	53	9	H-2-Db	0.195644	0.33
2.21	YSLYGTTL	81	88	8	H-2-Kb	0.287861	0.3
2.22	KCLKFYSKI	65	73	9	H-2-Kb	0.337296	0.24
E7
3.1	RAHYNIVTF	49	57	9	H-2-Db	0.896485	0.01
3.2	AHYNIVTF	50	57	8	H-2-Kb	0.345473	0.23
3.3	STHVDIRTL	71	79	9	H-2-Db	0.239437	0.26
3.4	HGDTPTLHEYM	2	12	11	H-2-Db	0.22381	0.27
3.5	DLYCYEQL	21	28	8	H-2-Kb	0.177527	0.59
3.6	RAHYNIVTF	49	57	9	H-2-Kb	0.17384	0.6
3.7	DTPTLHEYM	4	12	9	H-2-Db	0.152623	0.46
3.8	GDTPTLHEYM	3	12	10	H-2-Db	0.150646	0.47
3.9	THVDIRTL	72	79	8	H-2-Kb	0.13679	0.8
3.1	STHVDIRTL	71	79	9	H-2-Kb	0.12248	0.92
3.11	TLHEYMLDL	7	15	9	H-2-Kb	0.093405	1.3
3.12	RAHYNIVTFC	49	58	10	H-2-Db	0.091984	0.83
3.13	AEPDRAHYNIVTF	45	57	13	H-2-Db	0.08863	0.87
3.14	AHYNIVTFC	50	58	9	H-2-Kb	0.079469	1.5
3.15	RAHYNIVTFCC	49	59	11	H-2-Db	0.073412	1.1
3.16	VQSTHVDIRTL	69	79	11	H-2-Db	0.067469	1.2
3.17	AHYNIVTF	50	57	8	H-2-Db	0.066393	1.2
3.18	RTLEDLLMGTL	77	87	11	H-2-Db	0.058592	1.3
3.19	DTPTLHEYM	4	12	9	H-2-Kb	0.055363	2

## Sheet: Table S10
Table S10. Population Coverage of individual candidate epitope in word.
Epitope	Coverage	HLA allele																																							Total HLA hits
		genotypic frequency (%)
	HLA Class I	A*02:01	A*02:06	A*23:01	A*24:02	A*29:02	A*30:02	A*32:01	A*33:03	A*68:01	A*68:02	B*13:01	B*14:02	B*15:01	B*15:02	B*15:25	B*27:05	B*35:01	B*38:01	B*39:01	B*40:01	B*40:02	B*46:01	B*57:01	B*58:01	C*02:02	C*02:09	C*03:02	C*03:03	C*03:04	C*04:01	C*06:02	C*07:02	C*07:04	C*12:02	C*12:03	C*14:02	C*15:02	C*16:01	C*17:01
E5p1: LIRPLLLSV	0.0195	-	+	-	-	-	-	-	-	-	-	-	-	-	-	-	-	-	-	-	-	-	-	-	-	-	-	-	-	-	-	-	-	-	-	-	-	-	-	-	1
E5p2:TAASAFRCF	0.3081	-	-	-	-	-	-	-	-	-	-	-	-	-	-	-	-	+	-	-	-	-	+	-	-	+	+	+	-	-	-	-	-	-	+	-	-	-	+	-	7
E5p3:FVYIPLFLI	0.2862	-	-	+	+	-	-	-	-	-	-	-	-	-	-	-	-	-	-	-	-	-	-	-	-	-	-	-	-	-	-	-	-	-	-	-	-	-	-	+	3
E6p4: EVYDFAFRDL	0.3266	-	-	-	-	-	-	-	+	+	+	-	-	-	-	-	-	-	-	-	-	-	-	-	-	-	-	-	-	-	+	-	-	-	-	-	+	-	-	-	5
E6p5: YRDGNPYAV	0.4437	-	-	-	-	-	-	-	-	-	-	-	-	-	-	-	+	-	+	+	-	-	-	-	-	-	-	-	-	-	-	+	+	+	-	-	-	-	-	-	6
E6p6: KFYSKISEY	0.3765	-	-	-	-	+	+	-	-	-	-	-	-	+	+	+	-	-	-	-	-	-	-	-	-	-	-	-	-	-	-	-	+	-	-	-	+	-	-	-	7
E6p7: RHLDKKQRF	0.0323	-	-	-	-	-	-	-	-	-	-	-	-	-	-	-	-	-	+	-	-	-	-	-	-	-	-	-	-	-	-	-	-	-	-	-	-	-	-	-	1
E7p8: TLHEYMLDL	0.3908	+	-	-	-	-	-	-	-	-	-	-	-	-	-	-	-	-	-	-	-	-	-	-	-	-	-	-	-	-	-	-	-	-	-	-	-	-	-	-	1
E7p9: RAHYNIVTF	0.705	-	-	-	-	-	-	+	-	-	-	+	-	+	+	+	-	+	+	-	-	-	+	+	+	+	+	+	+	+	-	-	-	-	+	+	-	+	+	+	20
E7p10: STHVDIRTL	0.1698	-	-	-	-	-	-	-	-	-	-	-	+	-	-	-	-	-	+	+	-	-	-	-	-	-	-	-	-	-	-	-	-	-	-	-	-	+	+	-	5
E7p11:RTLEDLLMGTL	0.1796	-	-	-	-	-	-	-	-	-	-	-	-	-	-	-	-	-	-	-	+	+	-	+	+	-	-	-	-	-	-	-	-	-	-	-	-	-	-	-	4
Epitope set	0.9842	1	1	1	1	1	1	1	1	1	1	1	1	2	2	2	1	2	4	2	1	1	2	2	2	2	2	2	1	1	1	1	2	1	2	1	2	2	3	2	60
+ : restricted - : not restricted shaded column : genotypic frequency of this allele is 0 (zero)
